# Supplementary material for: Motor Outcomes of Robot-Assisted Versus Conventional Occupational Therapy for Upper-Limb Recovery in Subacute Stroke: A Retrospective Cohort Study with Exploratory Neurocognitive Outcomes
Source: J Clin Med. 2026 May 4;15(9):3512. doi: 10.3390/jcm15093512 (PMC13163380; doi:10.3390/jcm15093512)
Supplement: Supplementary file 1 [file jcm-15-03512-s001.zip]

Archive with 4 entries (4 files):
- Supplementary Tables 1.pdf
- Supplementary Tables 2.pdf
- Supplementary Tables 3.pdf
- Supplementary Tables 4.pdf
